# Supplementary material for: TANK-Binding Kinase 1 (TBK1) Serves as a Potential Target for Hepatocellular Carcinoma by Enhancing Tumor Immune Infiltration
Source: Front Immunol. 2021 Feb 18;12:612139. doi: 10.3389/fimmu.2021.612139 (PMC7930497; doi:10.3389/fimmu.2021.612139)
Supplement: Supplementary file 8 [file Table_3.xlsx]

## Sheet: correlation analysis
#node1	node2	node1_string_id	node2_string_id	neighborhood_on_chromosome	gene_fusion	phylogenetic_cooccurrence	homology	coexpression	experimentally_determined_interaction	database_annotated	automated_textmining	combined_score
AZI2	EXOC2	9606.ENSP00000419371	9606.ENSP00000230449	0	0	0	0	0	0	0	0.527	0.527
AZI2	TICAM1	9606.ENSP00000419371	9606.ENSP00000248244	0	0	0	0	0	0.379	0	0.298	0.545
AZI2	TBK1	9606.ENSP00000419371	9606.ENSP00000329967	0	0	0	0	0.096	0.992	0	0.901	0.999
AZI2	ZBP1	9606.ENSP00000419371	9606.ENSP00000360215	0	0	0	0	0	0	0	0.576	0.576
AZI2	OPTN	9606.ENSP00000419371	9606.ENSP00000368022	0	0	0	0	0	0	0	0.413	0.412
AZI2	TANK	9606.ENSP00000419371	9606.ENSP00000376505	0	0	0	0	0.088	0	0.8	0.531	0.906
AZI2	CALCOCO2	9606.ENSP00000419371	9606.ENSP00000398523	0	0	0	0	0	0.497	0	0.441	0.706
AZI2	TRAF3	9606.ENSP00000419371	9606.ENSP00000454207	0	0	0	0	0	0.17	0	0.313	0.405
AZI2	IKBKG	9606.ENSP00000419371	9606.ENSP00000483825	0	0	0	0	0	0	0.8	0.284	0.85
AZI2	IKBKE	9606.ENSP00000419371	9606.ENSP00000464030	0	0	0	0	0.055	0.86	0	0.621	0.945
CALCOCO2	TBK1	9606.ENSP00000398523	9606.ENSP00000329967	0	0	0	0	0	0.82	0.8	0.654	0.986
CALCOCO2	OPTN	9606.ENSP00000398523	9606.ENSP00000368022	0	0	0	0	0.062	0	0	0.866	0.868
CALCOCO2	SQSTM1	9606.ENSP00000398523	9606.ENSP00000374455	0	0	0	0	0	0.379	0	0.739	0.831
CALCOCO2	TAX1BP1	9606.ENSP00000398523	9606.ENSP00000379612	0	0	0	0.671	0.063	0.379	0	0.711	0.532
CALCOCO2	TRAF6	9606.ENSP00000398523	9606.ENSP00000433623	0	0	0	0	0	0.098	0	0.415	0.449
CALCOCO2	TRAF3	9606.ENSP00000398523	9606.ENSP00000454207	0	0	0	0	0	0	0	0.474	0.474
CALCOCO2	MAVS	9606.ENSP00000398523	9606.ENSP00000401980	0	0	0	0	0	0.497	0	0.27	0.617
DDX3X	IFIH1	9606.ENSP00000382840	9606.ENSP00000263642	0	0	0	0	0.063	0.379	0	0.513	0.691
DDX3X	TLR3	9606.ENSP00000382840	9606.ENSP00000296795	0	0	0	0	0	0.17	0	0.311	0.403
DDX3X	TBK1	9606.ENSP00000382840	9606.ENSP00000329967	0	0	0	0	0.084	0.432	0.8	0.762	0.972
DDX3X	DDX58	9606.ENSP00000382840	9606.ENSP00000369213	0	0	0	0	0.063	0.379	0	0.555	0.718
DDX3X	TRAF3	9606.ENSP00000382840	9606.ENSP00000454207	0	0	0	0	0.057	0.32	0	0.251	0.477
DDX3X	IRF3	9606.ENSP00000382840	9606.ENSP00000471896	0	0	0	0	0.046	0.32	0	0.537	0.673
DDX3X	MAVS	9606.ENSP00000382840	9606.ENSP00000401980	0	0	0	0	0	0.379	0	0.706	0.809
DDX3X	IKBKE	9606.ENSP00000382840	9606.ENSP00000464030	0	0	0	0	0.049	0.407	0.8	0.272	0.906
DDX41	IFIH1	9606.ENSP00000422753	9606.ENSP00000263642	0	0	0	0	0.069	0	0	0.467	0.483
DDX41	TLR3	9606.ENSP00000422753	9606.ENSP00000296795	0	0	0	0	0	0	0	0.569	0.569
DDX41	STAT6	9606.ENSP00000422753	9606.ENSP00000300134	0	0	0	0	0	0	0	0.442	0.442
DDX41	TBK1	9606.ENSP00000422753	9606.ENSP00000329967	0	0	0	0	0.05	0.299	0.9	0.592	0.969
DDX41	TMEM173	9606.ENSP00000422753	9606.ENSP00000331288	0	0	0	0	0	0.299	0.9	0.473	0.959
DDX41	IFI16	9606.ENSP00000422753	9606.ENSP00000357113	0	0	0	0	0	0	0.9	0.611	0.959
DDX41	TLR4	9606.ENSP00000422753	9606.ENSP00000363089	0	0	0	0	0	0	0	0.655	0.655
DDX41	DDX58	9606.ENSP00000422753	9606.ENSP00000369213	0	0	0	0	0.063	0	0	0.56	0.57
DDX41	IRF7	9606.ENSP00000422753	9606.ENSP00000380697	0	0	0	0	0	0	0	0.415	0.414
DDX41	MAVS	9606.ENSP00000422753	9606.ENSP00000401980	0	0	0	0	0	0	0	0.526	0.526
DDX41	UBC	9606.ENSP00000422753	9606.ENSP00000441543	0	0	0	0	0.063	0	0.9	0.143	0.912
DDX41	IRF3	9606.ENSP00000422753	9606.ENSP00000471896	0	0	0	0	0.124	0	0.9	0.58	0.96
DDX58	TRAF2	9606.ENSP00000369213	9606.ENSP00000247668	0	0	0	0	0	0	0.9	0.294	0.926
DDX58	TICAM1	9606.ENSP00000369213	9606.ENSP00000248244	0	0	0	0	0.061	0	0	0.669	0.675
DDX58	TRAF5	9606.ENSP00000369213	9606.ENSP00000261464	0	0	0	0	0.061	0	0	0.447	0.458
DDX58	IFIH1	9606.ENSP00000369213	9606.ENSP00000263642	0	0	0	0.752	0.783	0	0.9	0.929	0.982
DDX58	TLR3	9606.ENSP00000369213	9606.ENSP00000296795	0	0	0	0	0.114	0	0	0.949	0.953
DDX58	NLRP4	9606.ENSP00000369213	9606.ENSP00000301295	0	0	0	0	0.062	0	0	0.389	0.402
DDX58	TRIM25	9606.ENSP00000369213	9606.ENSP00000323889	0	0	0	0	0.099	0.472	0.9	0.924	0.995
DDX58	RNF135	9606.ENSP00000369213	9606.ENSP00000328340	0	0	0	0	0.063	0.389	0.9	0.879	0.992
DDX58	TBK1	9606.ENSP00000369213	9606.ENSP00000329967	0	0	0	0	0.062	0.412	0.9	0.902	0.993
DDX58	TMEM173	9606.ENSP00000369213	9606.ENSP00000331288	0	0	0	0	0.061	0.313	0	0.695	0.786
DDX58	PTPN11	9606.ENSP00000369213	9606.ENSP00000340944	0	0	0	0	0.063	0.401	0	0.177	0.498
DDX58	NLRC3	9606.ENSP00000369213	9606.ENSP00000352039	0	0	0	0	0.062	0	0	0.441	0.453
DDX58	IFI16	9606.ENSP00000369213	9606.ENSP00000357113	0	0	0	0	0.128	0	0	0.816	0.833
DDX58	SIKE1	9606.ENSP00000369213	9606.ENSP00000358541	0	0	0	0	0	0	0.9	0.547	0.952
DDX58	ZBP1	9606.ENSP00000369213	9606.ENSP00000360215	0	0	0	0	0.218	0	0	0.554	0.637
DDX58	TLR4	9606.ENSP00000369213	9606.ENSP00000363089	0	0	0	0	0.085	0	0	0.797	0.806
DDX58	RELA	9606.ENSP00000369213	9606.ENSP00000384273	0	0	0	0	0	0	0.9	0.443	0.941
DDX58	TANK	9606.ENSP00000369213	9606.ENSP00000376505	0	0	0	0	0	0	0.9	0.65	0.963
DDX58	TRAF6	9606.ENSP00000369213	9606.ENSP00000433623	0	0	0	0	0	0	0.9	0.669	0.965
DDX58	IKBKG	9606.ENSP00000369213	9606.ENSP00000483825	0	0	0	0	0	0.305	0.9	0.57	0.967
DDX58	IKBKE	9606.ENSP00000369213	9606.ENSP00000464030	0	0	0	0	0.089	0.394	0.9	0.646	0.977
DDX58	TRAF3	9606.ENSP00000369213	9606.ENSP00000454207	0	0	0	0	0	0.379	0.9	0.703	0.98
DDX58	UBC	9606.ENSP00000369213	9606.ENSP00000441543	0	0	0	0	0.062	0.89	0.9	0.164	0.99
DDX58	IRF7	9606.ENSP00000369213	9606.ENSP00000380697	0	0	0	0	0.642	0	0.9	0.895	0.995
DDX58	IRF3	9606.ENSP00000369213	9606.ENSP00000471896	0	0	0	0	0.061	0.365	0.9	0.942	0.996
DDX58	MAVS	9606.ENSP00000369213	9606.ENSP00000401980	0	0	0	0	0.061	0.899	0.9	0.973	0.999
DTX4	TAX1BP1	9606.ENSP00000227451	9606.ENSP00000379612	0	0	0	0	0	0	0	0.428	0.428
DTX4	UBC	9606.ENSP00000227451	9606.ENSP00000441543	0	0	0	0	0	0	0.9	0	0.9
DTX4	ZBP1	9606.ENSP00000227451	9606.ENSP00000360215	0	0	0	0	0	0	0.9	0	0.9
DTX4	TMEM173	9606.ENSP00000227451	9606.ENSP00000331288	0	0	0	0	0	0	0.9	0.187	0.915
DTX4	IRF3	9606.ENSP00000227451	9606.ENSP00000471896	0	0	0	0	0	0	0.9	0.225	0.919
DTX4	TBK1	9606.ENSP00000227451	9606.ENSP00000329967	0	0	0	0	0	0.294	0.9	0.384	0.952
DTX4	NLRP4	9606.ENSP00000227451	9606.ENSP00000301295	0	0	0	0	0	0.294	0.9	0.581	0.967
EXOC2	MAVS	9606.ENSP00000230449	9606.ENSP00000401980	0	0	0	0	0.048	0	0	0.402	0.406
EXOC2	TANK	9606.ENSP00000230449	9606.ENSP00000376505	0	0	0	0	0	0	0	0.415	0.414
EXOC2	TMEM173	9606.ENSP00000230449	9606.ENSP00000331288	0	0	0	0	0	0	0	0.502	0.502
EXOC2	ZBP1	9606.ENSP00000230449	9606.ENSP00000360215	0	0	0	0	0	0	0	0.528	0.528
EXOC2	IKBKE	9606.ENSP00000230449	9606.ENSP00000464030	0	0	0	0	0	0	0	0.53	0.53
EXOC2	TBK1	9606.ENSP00000230449	9606.ENSP00000329967	0	0	0	0	0.059	0.354	0.8	0.58	0.942
IFI16	IFIH1	9606.ENSP00000357113	9606.ENSP00000263642	0	0	0	0	0.181	0	0	0.669	0.717
IFI16	TLR3	9606.ENSP00000357113	9606.ENSP00000296795	0	0	0	0	0.053	0	0	0.559	0.564
IFI16	TBK1	9606.ENSP00000357113	9606.ENSP00000329967	0	0	0	0	0	0	0.9	0.67	0.965
IFI16	TMEM173	9606.ENSP00000357113	9606.ENSP00000331288	0	0	0	0	0.112	0.379	0.9	0.656	0.978
IFI16	TLR4	9606.ENSP00000357113	9606.ENSP00000363089	0	0	0	0	0.164	0	0	0.477	0.544
IFI16	ZBP1	9606.ENSP00000357113	9606.ENSP00000360215	0	0	0	0	0.069	0	0	0.566	0.578
IFI16	IRF7	9606.ENSP00000357113	9606.ENSP00000380697	0	0	0	0	0.12	0	0	0.583	0.617
IFI16	MAVS	9606.ENSP00000357113	9606.ENSP00000401980	0	0	0	0	0	0	0	0.632	0.632
IFI16	IRF3	9606.ENSP00000357113	9606.ENSP00000471896	0	0	0	0	0	0	0.9	0.677	0.966
IFIH1	TRAF2	9606.ENSP00000263642	9606.ENSP00000247668	0	0	0	0	0	0	0.9	0.195	0.916
IFIH1	TICAM1	9606.ENSP00000263642	9606.ENSP00000248244	0	0	0	0	0.138	0	0	0.669	0.702
IFIH1	TNFAIP3	9606.ENSP00000263642	9606.ENSP00000481570	0	0	0	0	0.159	0	0	0.445	0.513
IFIH1	ZBP1	9606.ENSP00000263642	9606.ENSP00000360215	0	0	0	0	0.256	0	0	0.484	0.6
IFIH1	TLR4	9606.ENSP00000263642	9606.ENSP00000363089	0	0	0	0	0.096	0	0	0.71	0.726
IFIH1	TMEM173	9606.ENSP00000263642	9606.ENSP00000331288	0	0	0	0	0.084	0	0	0.725	0.737
IFIH1	TLR3	9606.ENSP00000263642	9606.ENSP00000296795	0	0	0	0	0.161	0	0	0.893	0.906
IFIH1	SIKE1	9606.ENSP00000263642	9606.ENSP00000358541	0	0	0	0	0	0	0.9	0.266	0.923
IFIH1	RELA	9606.ENSP00000263642	9606.ENSP00000384273	0	0	0	0	0.097	0	0.9	0.348	0.935
IFIH1	IKBKG	9606.ENSP00000263642	9606.ENSP00000483825	0	0	0	0	0.065	0	0.9	0.475	0.946
IFIH1	TRAF6	9606.ENSP00000263642	9606.ENSP00000433623	0	0	0	0	0	0	0.9	0.58	0.956
IFIH1	TANK	9606.ENSP00000263642	9606.ENSP00000376505	0	0	0	0	0.063	0	0.9	0.587	0.957
IFIH1	RNF135	9606.ENSP00000263642	9606.ENSP00000328340	0	0	0	0	0.063	0.057	0.9	0.586	0.958
IFIH1	TRAF3	9606.ENSP00000263642	9606.ENSP00000454207	0	0	0	0	0	0	0.9	0.674	0.966
IFIH1	TRIM25	9606.ENSP00000263642	9606.ENSP00000323889	0	0	0	0	0.142	0.157	0.9	0.714	0.976
IFIH1	IKBKE	9606.ENSP00000263642	9606.ENSP00000464030	0	0	0	0	0.116	0.435	0.9	0.646	0.979
IFIH1	TBK1	9606.ENSP00000263642	9606.ENSP00000329967	0	0	0	0	0.069	0.128	0.9	0.809	0.982
IFIH1	IRF3	9606.ENSP00000263642	9606.ENSP00000471896	0	0	0	0	0.061	0	0.9	0.916	0.991
IFIH1	IRF7	9606.ENSP00000263642	9606.ENSP00000380697	0	0	0	0	0.425	0	0.9	0.893	0.993
IFIH1	MAVS	9606.ENSP00000263642	9606.ENSP00000401980	0	0	0	0	0.052	0.472	0.9	0.966	0.998
IKBKE	TRAF2	9606.ENSP00000464030	9606.ENSP00000247668	0	0	0	0	0.062	0.868	0.9	0.178	0.988
IKBKE	TICAM1	9606.ENSP00000464030	9606.ENSP00000248244	0	0	0	0	0.102	0.406	0.9	0.501	0.969
IKBKE	TRAF5	9606.ENSP00000464030	9606.ENSP00000261464	0	0	0	0	0.059	0.102	0	0.386	0.436
IKBKE	LY96	9606.ENSP00000464030	9606.ENSP00000284818	0	0	0	0	0.084	0	0.9	0.259	0.926
IKBKE	TLR3	9606.ENSP00000464030	9606.ENSP00000296795	0	0	0	0	0.062	0.123	0.9	0.592	0.961
IKBKE	TRIM25	9606.ENSP00000464030	9606.ENSP00000323889	0	0	0	0	0.089	0.064	0.9	0.358	0.937
IKBKE	RNF135	9606.ENSP00000464030	9606.ENSP00000328340	0	0	0	0	0	0.064	0.9	0.093	0.907
IKBKE	TBK1	9606.ENSP00000464030	9606.ENSP00000329967	0	0	0	0.936	0	0.828	0.9	0.818	0.982
IKBKE	TMEM173	9606.ENSP00000464030	9606.ENSP00000331288	0	0	0	0	0.082	0.454	0.8	0.4	0.931
IKBKE	PTPN11	9606.ENSP00000464030	9606.ENSP00000340944	0	0	0	0	0.062	0.16	0.9	0.055	0.915
IKBKE	SIKE1	9606.ENSP00000464030	9606.ENSP00000358541	0	0	0	0	0.055	0.379	0.9	0.744	0.983
IKBKE	ZBP1	9606.ENSP00000464030	9606.ENSP00000360215	0	0	0	0	0.064	0.261	0.8	0.415	0.908
IKBKE	TLR4	9606.ENSP00000464030	9606.ENSP00000363089	0	0	0	0	0.085	0.123	0.9	0.538	0.957
IKBKE	TANK	9606.ENSP00000464030	9606.ENSP00000376505	0	0	0	0	0.062	0.413	0.9	0.788	0.986
IKBKE	TAX1BP1	9606.ENSP00000464030	9606.ENSP00000379612	0	0	0	0	0	0.36	0.9	0.329	0.953
IKBKE	IRF7	9606.ENSP00000464030	9606.ENSP00000380697	0	0	0	0	0.119	0.319	0.9	0.685	0.978
IKBKE	RELA	9606.ENSP00000464030	9606.ENSP00000384273	0	0	0	0	0.084	0.313	0	0.484	0.647
IKBKE	MAVS	9606.ENSP00000464030	9606.ENSP00000401980	0	0	0	0	0	0.86	0.9	0.674	0.995
IKBKE	TICAM2	9606.ENSP00000464030	9606.ENSP00000415139	0	0	0	0	0	0.124	0.9	0.381	0.941
IKBKE	TRAF6	9606.ENSP00000464030	9606.ENSP00000433623	0	0	0	0	0.059	0.868	0.9	0.619	0.994
IKBKE	UBC	9606.ENSP00000464030	9606.ENSP00000441543	0	0	0	0	0	0.454	0.9	0.125	0.948
IKBKE	TRAF3	9606.ENSP00000464030	9606.ENSP00000454207	0	0	0	0	0.076	0.868	0.9	0.668	0.995
IKBKE	IKBKG	9606.ENSP00000464030	9606.ENSP00000483825	0	0	0	0	0.069	0.435	0.8	0.507	0.941
IKBKE	TNFAIP3	9606.ENSP00000464030	9606.ENSP00000481570	0	0	0	0	0.118	0.406	0.9	0.348	0.961
IKBKE	IRF3	9606.ENSP00000464030	9606.ENSP00000471896	0	0	0	0	0	0.384	0.9	0.816	0.987
IKBKG	TRAF2	9606.ENSP00000483825	9606.ENSP00000247668	0	0	0	0	0.061	0.829	0.9	0.586	0.992
IKBKG	TICAM1	9606.ENSP00000483825	9606.ENSP00000248244	0	0	0	0	0.099	0	0.9	0.379	0.939
IKBKG	TRAF5	9606.ENSP00000483825	9606.ENSP00000261464	0	0	0	0	0	0.154	0	0.574	0.624
IKBKG	LY96	9606.ENSP00000483825	9606.ENSP00000284818	0	0	0	0	0.065	0	0.9	0.195	0.918
IKBKG	TLR3	9606.ENSP00000483825	9606.ENSP00000296795	0	0	0	0	0	0.764	0.9	0.588	0.989
IKBKG	TRIM25	9606.ENSP00000483825	9606.ENSP00000323889	0	0	0	0	0.094	0	0.9	0.431	0.944
IKBKG	RNF135	9606.ENSP00000483825	9606.ENSP00000328340	0	0	0	0	0	0	0.9	0.251	0.921
IKBKG	TBK1	9606.ENSP00000483825	9606.ENSP00000329967	0	0	0	0	0.082	0.543	0.8	0.816	0.982
IKBKG	ZBP1	9606.ENSP00000483825	9606.ENSP00000360215	0	0	0	0	0	0	0.9	0.108	0.907
IKBKG	TLR4	9606.ENSP00000483825	9606.ENSP00000363089	0	0	0	0	0	0.809	0.9	0.586	0.991
IKBKG	OPTN	9606.ENSP00000483825	9606.ENSP00000368022	0	0	0	0.642	0	0.361	0	0.588	0.491
IKBKG	SQSTM1	9606.ENSP00000483825	9606.ENSP00000374455	0	0	0	0	0.065	0.379	0.9	0.616	0.974
IKBKG	TANK	9606.ENSP00000483825	9606.ENSP00000376505	0	0	0	0	0.061	0.379	0.8	0.743	0.966
IKBKG	TAX1BP1	9606.ENSP00000483825	9606.ENSP00000379612	0	0	0	0	0	0.098	0	0.511	0.54
IKBKG	IRF7	9606.ENSP00000483825	9606.ENSP00000380697	0	0	0	0	0.096	0.263	0.8	0.477	0.921
IKBKG	RELA	9606.ENSP00000483825	9606.ENSP00000384273	0	0	0	0	0.101	0.871	0.9	0.75	0.996
IKBKG	MAVS	9606.ENSP00000483825	9606.ENSP00000401980	0	0	0	0	0	0.526	0.9	0.745	0.986
IKBKG	TICAM2	9606.ENSP00000483825	9606.ENSP00000415139	0	0	0	0	0	0	0.9	0.238	0.92
IKBKG	TRAF6	9606.ENSP00000483825	9606.ENSP00000433623	0	0	0	0	0	0.772	0.9	0.764	0.994
IKBKG	UBC	9606.ENSP00000483825	9606.ENSP00000441543	0	0	0	0	0	0.882	0.9	0.31	0.991
IKBKG	TRAF3	9606.ENSP00000483825	9606.ENSP00000454207	0	0	0	0	0	0.452	0	0.81	0.892
IKBKG	IRF3	9606.ENSP00000483825	9606.ENSP00000471896	0	0	0	0	0	0	0.8	0.605	0.917
IKBKG	TNFAIP3	9606.ENSP00000483825	9606.ENSP00000481570	0	0	0	0	0.061	0.445	0.9	0.546	0.973
IL37	TLR3	9606.ENSP00000263326	9606.ENSP00000296795	0	0	0	0	0	0	0	0.493	0.493
IL37	TRAF6	9606.ENSP00000263326	9606.ENSP00000433623	0	0	0	0	0	0	0	0.664	0.664
IL37	TLR4	9606.ENSP00000263326	9606.ENSP00000363089	0	0	0	0	0	0	0	0.666	0.666
IL37	PTPN11	9606.ENSP00000263326	9606.ENSP00000340944	0	0	0	0	0	0	0.9	0.127	0.908
IL37	TBK1	9606.ENSP00000263326	9606.ENSP00000329967	0	0	0	0	0	0.059	0.9	0.241	0.922
IRF3	TRAF2	9606.ENSP00000471896	9606.ENSP00000247668	0	0	0	0	0.048	0.366	0	0.292	0.535
IRF3	TICAM1	9606.ENSP00000471896	9606.ENSP00000248244	0	0	0	0	0.055	0.379	0.9	0.734	0.982
IRF3	TRAF5	9606.ENSP00000471896	9606.ENSP00000261464	0	0	0	0	0	0.085	0	0.448	0.473
IRF3	LY96	9606.ENSP00000471896	9606.ENSP00000284818	0	0	0	0	0	0	0.9	0.581	0.956
IRF3	TLR3	9606.ENSP00000471896	9606.ENSP00000296795	0	0	0	0	0	0	0.9	0.861	0.985
IRF3	STAT6	9606.ENSP00000471896	9606.ENSP00000300134	0	0	0	0	0	0	0	0.402	0.402
IRF3	NLRP4	9606.ENSP00000471896	9606.ENSP00000301295	0	0	0	0	0	0	0.9	0.288	0.925
IRF3	TRIM25	9606.ENSP00000471896	9606.ENSP00000323889	0	0	0	0	0.042	0.064	0.9	0.67	0.966
IRF3	RNF135	9606.ENSP00000471896	9606.ENSP00000328340	0	0	0	0	0	0.064	0.9	0.558	0.955
IRF3	TBK1	9606.ENSP00000471896	9606.ENSP00000329967	0	0	0	0	0.053	0.501	0.9	0.967	0.998
IRF3	TMEM173	9606.ENSP00000471896	9606.ENSP00000331288	0	0	0	0	0	0.336	0.9	0.762	0.982
IRF3	PTPN11	9606.ENSP00000471896	9606.ENSP00000340944	0	0	0	0	0.046	0	0.9	0.186	0.915
IRF3	NLRC3	9606.ENSP00000471896	9606.ENSP00000352039	0	0	0	0	0	0	0.9	0.312	0.928
IRF3	SIKE1	9606.ENSP00000471896	9606.ENSP00000358541	0	0	0	0	0	0	0.9	0.473	0.945
IRF3	ZBP1	9606.ENSP00000471896	9606.ENSP00000360215	0	0	0	0	0.061	0.266	0.9	0.595	0.968
IRF3	TLR4	9606.ENSP00000471896	9606.ENSP00000363089	0	0	0	0	0	0	0.9	0.835	0.982
IRF3	TANK	9606.ENSP00000471896	9606.ENSP00000376505	0	0	0	0	0	0.305	0.9	0.836	0.987
IRF3	IRF7	9606.ENSP00000471896	9606.ENSP00000380697	0	0	0	0.633	0.086	0.379	0.9	0.982	0.96
IRF3	RELA	9606.ENSP00000471896	9606.ENSP00000384273	0	0	0	0	0.076	0.379	0.9	0.724	0.982
IRF3	MAVS	9606.ENSP00000471896	9606.ENSP00000401980	0	0	0	0	0.058	0.497	0.9	0.898	0.994
IRF3	TICAM2	9606.ENSP00000471896	9606.ENSP00000415139	0	0	0	0	0	0.305	0.9	0.576	0.968
IRF3	TRAF6	9606.ENSP00000471896	9606.ENSP00000433623	0	0	0	0	0	0.366	0	0.731	0.822
IRF3	UBC	9606.ENSP00000471896	9606.ENSP00000441543	0	0	0	0	0	0	0.9	0.107	0.906
IRF3	TRAF3	9606.ENSP00000471896	9606.ENSP00000454207	0	0	0	0	0	0.351	0.9	0.837	0.988
IRF7	TRAF2	9606.ENSP00000380697	9606.ENSP00000247668	0	0	0	0	0.062	0.084	0.9	0.189	0.921
IRF7	TICAM1	9606.ENSP00000380697	9606.ENSP00000248244	0	0	0	0	0.139	0.379	0.9	0.592	0.975
IRF7	LY96	9606.ENSP00000380697	9606.ENSP00000284818	0	0	0	0	0.088	0	0.9	0.332	0.933
IRF7	TLR3	9606.ENSP00000380697	9606.ENSP00000296795	0	0	0	0	0.064	0	0.9	0.841	0.983
IRF7	TRIM25	9606.ENSP00000380697	9606.ENSP00000323889	0	0	0	0	0.118	0.064	0.9	0.722	0.974
IRF7	RNF135	9606.ENSP00000380697	9606.ENSP00000328340	0	0	0	0	0.061	0.064	0.9	0.33	0.933
IRF7	TBK1	9606.ENSP00000380697	9606.ENSP00000329967	0	0	0	0	0.062	0.384	0.9	0.897	0.993
IRF7	TMEM173	9606.ENSP00000380697	9606.ENSP00000331288	0	0	0	0	0.101	0	0	0.539	0.568
IRF7	PTPN11	9606.ENSP00000380697	9606.ENSP00000340944	0	0	0	0	0	0	0.9	0.124	0.908
IRF7	SIKE1	9606.ENSP00000380697	9606.ENSP00000358541	0	0	0	0	0	0	0.9	0.196	0.916
IRF7	ZBP1	9606.ENSP00000380697	9606.ENSP00000360215	0	0	0	0	0.541	0	0.8	0.456	0.945
IRF7	TLR4	9606.ENSP00000380697	9606.ENSP00000363089	0	0	0	0	0.084	0	0.9	0.708	0.97
IRF7	TANK	9606.ENSP00000380697	9606.ENSP00000376505	0	0	0	0	0	0.305	0.9	0.68	0.975
IRF7	TNFAIP3	9606.ENSP00000380697	9606.ENSP00000481570	0	0	0	0	0.111	0.379	0	0.445	0.667
IRF7	RELA	9606.ENSP00000380697	9606.ENSP00000384273	0	0	0	0	0.077	0	0.9	0.494	0.949
IRF7	TICAM2	9606.ENSP00000380697	9606.ENSP00000415139	0	0	0	0	0.062	0.305	0.9	0.452	0.959
IRF7	TRAF3	9606.ENSP00000380697	9606.ENSP00000454207	0	0	0	0	0	0.084	0.9	0.713	0.971
IRF7	TRAF6	9606.ENSP00000380697	9606.ENSP00000433623	0	0	0	0	0	0.472	0.9	0.702	0.982
IRF7	MAVS	9606.ENSP00000380697	9606.ENSP00000401980	0	0	0	0	0	0.336	0.9	0.837	0.988
LY96	TICAM1	9606.ENSP00000284818	9606.ENSP00000248244	0	0	0	0	0.097	0	0.9	0.473	0.948
LY96	TLR3	9606.ENSP00000284818	9606.ENSP00000296795	0	0	0	0	0	0.351	0	0.669	0.775
LY96	UBC	9606.ENSP00000284818	9606.ENSP00000441543	0	0	0	0	0	0	0.9	0.05	0.9
LY96	PTPN11	9606.ENSP00000284818	9606.ENSP00000340944	0	0	0	0	0.053	0	0.9	0.068	0.904
LY96	TANK	9606.ENSP00000284818	9606.ENSP00000376505	0	0	0	0	0	0	0.9	0.237	0.92
LY96	TRAF3	9606.ENSP00000284818	9606.ENSP00000454207	0	0	0	0	0	0	0.9	0.307	0.927
LY96	TBK1	9606.ENSP00000284818	9606.ENSP00000329967	0	0	0	0	0	0	0.9	0.416	0.939
LY96	TRAF6	9606.ENSP00000284818	9606.ENSP00000433623	0	0	0	0	0	0	0.9	0.553	0.953
LY96	TICAM2	9606.ENSP00000284818	9606.ENSP00000415139	0	0	0	0	0.111	0	0.9	0.575	0.958
LY96	TLR4	9606.ENSP00000284818	9606.ENSP00000363089	0	0	0	0	0.176	0.871	0.9	0.956	0.999
MAVS	TRAF2	9606.ENSP00000401980	9606.ENSP00000247668	0	0	0	0	0	0.902	0.9	0.342	0.993
MAVS	TICAM1	9606.ENSP00000401980	9606.ENSP00000248244	0	0	0	0	0.061	0.336	0	0.672	0.777
MAVS	TRAF5	9606.ENSP00000401980	9606.ENSP00000261464	0	0	0	0	0.061	0.567	0	0.593	0.82
MAVS	TLR3	9606.ENSP00000401980	9606.ENSP00000296795	0	0	0	0	0.061	0	0	0.801	0.805
MAVS	STAT6	9606.ENSP00000401980	9606.ENSP00000300134	0	0	0	0	0.062	0.294	0	0.22	0.439
MAVS	TRIM25	9606.ENSP00000401980	9606.ENSP00000323889	0	0	0	0	0.062	0.379	0.9	0.906	0.993
MAVS	RNF135	9606.ENSP00000401980	9606.ENSP00000328340	0	0	0	0	0.061	0	0.9	0.67	0.966
MAVS	TBK1	9606.ENSP00000401980	9606.ENSP00000329967	0	0	0	0	0.045	0.86	0.9	0.932	0.998
MAVS	TMEM173	9606.ENSP00000401980	9606.ENSP00000331288	0	0	0	0	0.059	0.379	0.8	0.717	0.962
MAVS	NLRC3	9606.ENSP00000401980	9606.ENSP00000352039	0	0	0	0	0	0	0	0.403	0.403
MAVS	SIKE1	9606.ENSP00000401980	9606.ENSP00000358541	0	0	0	0	0	0	0.9	0.359	0.933
MAVS	ZBP1	9606.ENSP00000401980	9606.ENSP00000360215	0	0	0	0	0	0	0	0.513	0.513
MAVS	TLR4	9606.ENSP00000401980	9606.ENSP00000363089	0	0	0	0	0	0	0	0.669	0.669
MAVS	TANK	9606.ENSP00000401980	9606.ENSP00000376505	0	0	0	0	0	0	0.9	0.749	0.973
MAVS	TAX1BP1	9606.ENSP00000401980	9606.ENSP00000379612	0	0	0	0	0	0.447	0	0.288	0.589
MAVS	RELA	9606.ENSP00000401980	9606.ENSP00000384273	0	0	0	0	0.059	0	0.9	0.387	0.937
MAVS	UBC	9606.ENSP00000401980	9606.ENSP00000441543	0	0	0	0	0	0.831	0	0.152	0.851
MAVS	TRAF3	9606.ENSP00000401980	9606.ENSP00000454207	0	0	0	0	0	0.902	0.9	0.893	0.998
MAVS	TRAF6	9606.ENSP00000401980	9606.ENSP00000433623	0	0	0	0	0	0.993	0.9	0.689	0.999
NLRC3	TBK1	9606.ENSP00000352039	9606.ENSP00000329967	0	0	0	0	0	0.05	0.9	0.43	0.941
NLRC3	TMEM173	9606.ENSP00000352039	9606.ENSP00000331288	0	0	0	0	0	0	0.9	0.404	0.937
NLRC3	TRAF6	9606.ENSP00000352039	9606.ENSP00000433623	0	0	0	0	0.052	0.389	0	0.451	0.654
NLRP4	ZBP1	9606.ENSP00000301295	9606.ENSP00000360215	0	0	0	0	0	0	0.9	0	0.9
NLRP4	UBC	9606.ENSP00000301295	9606.ENSP00000441543	0	0	0	0	0	0.166	0.9	0	0.913
NLRP4	TMEM173	9606.ENSP00000301295	9606.ENSP00000331288	0	0	0	0	0	0	0.9	0.187	0.915
NLRP4	TBK1	9606.ENSP00000301295	9606.ENSP00000329967	0	0	0	0	0	0.384	0.9	0.659	0.977
OPTN	TBK1	9606.ENSP00000368022	9606.ENSP00000329967	0	0	0	0	0	0.472	0.8	0.957	0.995
OPTN	TANK	9606.ENSP00000368022	9606.ENSP00000376505	0	0	0	0	0	0	0	0.479	0.479
OPTN	TRAF3	9606.ENSP00000368022	9606.ENSP00000454207	0	0	0	0	0	0.379	0	0.262	0.522
OPTN	TAX1BP1	9606.ENSP00000368022	9606.ENSP00000379612	0	0	0	0	0.062	0.379	0	0.688	0.802
OPTN	UBC	9606.ENSP00000368022	9606.ENSP00000441543	0	0	0	0	0	0.889	0	0.126	0.899
OPTN	SQSTM1	9606.ENSP00000368022	9606.ENSP00000374455	0	0	0	0	0.082	0.436	0	0.839	0.909
PTPN11	TICAM1	9606.ENSP00000340944	9606.ENSP00000248244	0	0	0	0	0	0	0.9	0.121	0.908
PTPN11	STAT6	9606.ENSP00000340944	9606.ENSP00000300134	0	0	0	0	0.062	0.13	0	0.39	0.458
PTPN11	TBK1	9606.ENSP00000340944	9606.ENSP00000329967	0	0	0	0	0.102	0.16	0.9	0.244	0.935
PTPN11	TRAF6	9606.ENSP00000340944	9606.ENSP00000433623	0	0	0	0	0.063	0.263	0	0.303	0.476
PTPN11	TICAM2	9606.ENSP00000340944	9606.ENSP00000415139	0	0	0	0	0	0	0.9	0	0.9
PTPN11	UBC	9606.ENSP00000340944	9606.ENSP00000441543	0	0	0	0	0.061	0	0.9	0.072	0.905
PTPN11	TANK	9606.ENSP00000340944	9606.ENSP00000376505	0	0	0	0	0.058	0	0.9	0.147	0.912
PTPN11	TRAF3	9606.ENSP00000340944	9606.ENSP00000454207	0	0	0	0	0.063	0.056	0.9	0.185	0.918
PTPN11	TLR4	9606.ENSP00000340944	9606.ENSP00000363089	0	0	0	0	0.05	0.063	0.9	0.359	0.935
RELA	TRAF2	9606.ENSP00000384273	9606.ENSP00000247668	0	0	0	0	0.067	0	0.9	0.486	0.947
RELA	TRAF5	9606.ENSP00000384273	9606.ENSP00000261464	0	0	0	0	0	0	0	0.477	0.477
RELA	TLR3	9606.ENSP00000384273	9606.ENSP00000296795	0	0	0	0	0	0.082	0	0.556	0.574
RELA	STAT6	9606.ENSP00000384273	9606.ENSP00000300134	0	0	0	0	0.063	0.379	0	0.359	0.594
RELA	TRIM25	9606.ENSP00000384273	9606.ENSP00000323889	0	0	0	0	0.106	0	0.9	0.162	0.918
RELA	RNF135	9606.ENSP00000384273	9606.ENSP00000328340	0	0	0	0	0	0.095	0.9	0.06	0.907
RELA	TBK1	9606.ENSP00000384273	9606.ENSP00000329967	0	0	0	0	0.125	0.313	0.8	0.517	0.934
RELA	ZBP1	9606.ENSP00000384273	9606.ENSP00000360215	0	0	0	0	0	0	0.9	0.254	0.922
RELA	TLR4	9606.ENSP00000384273	9606.ENSP00000363089	0	0	0	0	0	0.082	0.8	0.659	0.931
RELA	SQSTM1	9606.ENSP00000384273	9606.ENSP00000374455	0	0	0	0	0.065	0	0.9	0.282	0.927
RELA	TRAF3	9606.ENSP00000384273	9606.ENSP00000454207	0	0	0	0	0	0	0	0.583	0.583
RELA	TNFAIP3	9606.ENSP00000384273	9606.ENSP00000481570	0	0	0	0	0.091	0.328	0	0.542	0.696
RELA	UBC	9606.ENSP00000384273	9606.ENSP00000441543	0	0	0	0	0.049	0.404	0.9	0.151	0.945
RELA	TRAF6	9606.ENSP00000384273	9606.ENSP00000433623	0	0	0	0	0	0	0.9	0.635	0.961
RNF135	TRAF2	9606.ENSP00000328340	9606.ENSP00000247668	0	0	0	0	0	0	0.9	0.091	0.905
RNF135	TLR3	9606.ENSP00000328340	9606.ENSP00000296795	0	0	0	0	0	0.051	0	0.399	0.405
RNF135	TRIM25	9606.ENSP00000328340	9606.ENSP00000323889	0	0	0	0.615	0.061	0	0.9	0.792	0.931
RNF135	SIKE1	9606.ENSP00000328340	9606.ENSP00000358541	0	0	0	0	0	0	0.9	0.116	0.907
RNF135	TANK	9606.ENSP00000328340	9606.ENSP00000376505	0	0	0	0	0	0	0.9	0.285	0.925
RNF135	TRAF6	9606.ENSP00000328340	9606.ENSP00000433623	0	0	0	0	0	0	0.9	0.322	0.929
RNF135	TRAF3	9606.ENSP00000328340	9606.ENSP00000454207	0	0	0	0	0	0	0.9	0.448	0.942
RNF135	TBK1	9606.ENSP00000328340	9606.ENSP00000329967	0	0	0	0	0	0.064	0.9	0.53	0.952
SIKE1	TRAF2	9606.ENSP00000358541	9606.ENSP00000247668	0	0	0	0	0	0.123	0.9	0	0.908
SIKE1	TLR3	9606.ENSP00000358541	9606.ENSP00000296795	0	0	0	0	0	0	0	0.411	0.41
SIKE1	TRIM25	9606.ENSP00000358541	9606.ENSP00000323889	0	0	0	0	0	0	0.9	0.126	0.908
SIKE1	TBK1	9606.ENSP00000358541	9606.ENSP00000329967	0	0	0	0	0.062	0.379	0.9	0.737	0.982
SIKE1	TRAF6	9606.ENSP00000358541	9606.ENSP00000433623	0	0	0	0	0	0.08	0.9	0.189	0.918
SIKE1	TRAF3	9606.ENSP00000358541	9606.ENSP00000454207	0	0	0	0	0	0.08	0.9	0.362	0.936
SIKE1	TANK	9606.ENSP00000358541	9606.ENSP00000376505	0	0	0	0	0	0	0.9	0.419	0.939
SQSTM1	TRAF2	9606.ENSP00000374455	9606.ENSP00000247668	0	0	0	0	0	0.08	0.9	0.196	0.919
SQSTM1	TBK1	9606.ENSP00000374455	9606.ENSP00000329967	0	0	0	0	0	0.406	0.8	0.756	0.968
SQSTM1	TMEM173	9606.ENSP00000374455	9606.ENSP00000331288	0	0	0	0	0	0	0	0.427	0.427
SQSTM1	TLR4	9606.ENSP00000374455	9606.ENSP00000363089	0	0	0	0	0.05	0.062	0	0.387	0.406
SQSTM1	TAX1BP1	9606.ENSP00000374455	9606.ENSP00000379612	0	0	0	0	0	0.457	0	0.533	0.736
SQSTM1	UBC	9606.ENSP00000374455	9606.ENSP00000441543	0	0	0	0	0.086	0.463	0.9	0.203	0.955
SQSTM1	TRAF6	9606.ENSP00000374455	9606.ENSP00000433623	0	0	0	0	0	0.475	0.9	0.595	0.976
STAT6	TLR3	9606.ENSP00000300134	9606.ENSP00000296795	0	0	0	0	0	0.083	0	0.474	0.497
STAT6	TLR4	9606.ENSP00000300134	9606.ENSP00000363089	0	0	0	0	0.077	0.083	0	0.72	0.743
STAT6	TMEM173	9606.ENSP00000300134	9606.ENSP00000331288	0	0	0	0	0.104	0.404	0.9	0.287	0.956
STAT6	TBK1	9606.ENSP00000300134	9606.ENSP00000329967	0	0	0	0	0.047	0.355	0.9	0.615	0.973
TANK	TRAF2	9606.ENSP00000376505	9606.ENSP00000247668	0	0	0	0	0	0.89	0.9	0.323	0.991
TANK	TICAM1	9606.ENSP00000376505	9606.ENSP00000248244	0	0	0	0	0	0.507	0.9	0.53	0.974
TANK	TRAF5	9606.ENSP00000376505	9606.ENSP00000261464	0	0	0	0	0	0.186	0	0.491	0.567
TANK	TLR3	9606.ENSP00000376505	9606.ENSP00000296795	0	0	0	0	0	0	0.9	0.59	0.957
TANK	TRIM25	9606.ENSP00000376505	9606.ENSP00000323889	0	0	0	0	0	0	0.9	0.4	0.937
TANK	TBK1	9606.ENSP00000376505	9606.ENSP00000329967	0	0	0	0	0.099	0.543	0.9	0.919	0.996
TANK	TMEM173	9606.ENSP00000376505	9606.ENSP00000331288	0	0	0	0	0	0	0	0.509	0.509
TANK	ZBP1	9606.ENSP00000376505	9606.ENSP00000360215	0	0	0	0	0	0	0	0.5	0.499
TANK	TLR4	9606.ENSP00000376505	9606.ENSP00000363089	0	0	0	0	0	0	0.9	0.531	0.951
TANK	UBC	9606.ENSP00000376505	9606.ENSP00000441543	0	0	0	0	0	0	0.9	0.073	0.903
TANK	TICAM2	9606.ENSP00000376505	9606.ENSP00000415139	0	0	0	0	0	0	0.9	0.427	0.94
TANK	TRAF6	9606.ENSP00000376505	9606.ENSP00000433623	0	0	0	0	0	0.436	0.9	0.653	0.978
TANK	TRAF3	9606.ENSP00000376505	9606.ENSP00000454207	0	0	0	0	0	0.727	0.9	0.801	0.994
TAX1BP1	TRAF2	9606.ENSP00000379612	9606.ENSP00000247668	0	0	0	0	0	0.312	0.9	0.238	0.943
TAX1BP1	TBK1	9606.ENSP00000379612	9606.ENSP00000329967	0	0	0	0	0.137	0.36	0.9	0.532	0.97
TAX1BP1	UBC	9606.ENSP00000379612	9606.ENSP00000441543	0	0	0	0	0	0.624	0	0.109	0.651
TAX1BP1	TRAF3	9606.ENSP00000379612	9606.ENSP00000454207	0	0	0	0	0	0.36	0	0.54	0.693
TAX1BP1	TRAF6	9606.ENSP00000379612	9606.ENSP00000433623	0	0	0	0	0	0.454	0	0.537	0.736
TAX1BP1	TNFAIP3	9606.ENSP00000379612	9606.ENSP00000481570	0	0	0	0	0	0.449	0.9	0.563	0.973
TBK1	TRAF2	9606.ENSP00000329967	9606.ENSP00000247668	0	0	0	0	0.065	0.868	0.9	0.257	0.989
TBK1	TICAM1	9606.ENSP00000329967	9606.ENSP00000248244	0	0	0	0	0	0.816	0.9	0.677	0.993
TBK1	TRAF5	9606.ENSP00000329967	9606.ENSP00000261464	0	0	0	0	0.059	0.868	0	0.448	0.926
TBK1	TLR3	9606.ENSP00000329967	9606.ENSP00000296795	0	0	0	0	0.055	0.764	0.9	0.796	0.994
TBK1	TRIM25	9606.ENSP00000329967	9606.ENSP00000323889	0	0	0	0	0.075	0.064	0.9	0.733	0.973
TBK1	UBC	9606.ENSP00000329967	9606.ENSP00000441543	0	0	0	0	0	0.421	0.9	0.178	0.948
TBK1	TICAM2	9606.ENSP00000329967	9606.ENSP00000415139	0	0	0	0	0	0.124	0.9	0.537	0.955
TBK1	TNFAIP3	9606.ENSP00000329967	9606.ENSP00000481570	0	0	0	0	0.061	0.406	0.9	0.305	0.956
TBK1	ZBP1	9606.ENSP00000329967	9606.ENSP00000360215	0	0	0	0	0.062	0.299	0.9	0.592	0.969
TBK1	TMEM173	9606.ENSP00000329967	9606.ENSP00000331288	0	0	0	0	0	0.472	0.9	0.849	0.991
TBK1	TLR4	9606.ENSP00000329967	9606.ENSP00000363089	0	0	0	0	0.061	0.551	0.9	0.824	0.991
TBK1	TRAF6	9606.ENSP00000329967	9606.ENSP00000433623	0	0	0	0	0.059	0.868	0.9	0.765	0.996
TBK1	TRAF3	9606.ENSP00000329967	9606.ENSP00000454207	0	0	0	0	0.059	0.868	0.9	0.892	0.998
TICAM1	TRAF2	9606.ENSP00000248244	9606.ENSP00000247668	0	0	0	0	0.061	0.694	0	0.116	0.724
TICAM1	TRIM25	9606.ENSP00000248244	9606.ENSP00000323889	0	0	0	0	0.08	0	0	0.388	0.412
TICAM1	TRAF5	9606.ENSP00000248244	9606.ENSP00000261464	0	0	0	0	0	0.42	0	0.167	0.496
TICAM1	TNFAIP3	9606.ENSP00000248244	9606.ENSP00000481570	0	0	0	0	0.139	0.379	0	0.194	0.531
TICAM1	UBC	9606.ENSP00000248244	9606.ENSP00000441543	0	0	0	0	0	0	0.9	0	0.9
TICAM1	TICAM2	9606.ENSP00000248244	9606.ENSP00000415139	0	0	0	0.668	0.076	0.379	0.9	0.833	0.954
TICAM1	TRAF6	9606.ENSP00000248244	9606.ENSP00000433623	0	0	0	0	0	0.876	0.9	0.651	0.995
TICAM1	TRAF3	9606.ENSP00000248244	9606.ENSP00000454207	0	0	0	0	0.076	0.876	0.9	0.724	0.996
TICAM1	TLR4	9606.ENSP00000248244	9606.ENSP00000363089	0	0	0	0	0.069	0.876	0.9	0.709	0.996
TICAM1	TLR3	9606.ENSP00000248244	9606.ENSP00000296795	0	0	0	0	0	0.764	0.9	0.957	0.998
TICAM2	TRAF5	9606.ENSP00000415139	9606.ENSP00000261464	0	0	0	0	0.061	0.187	0	0.436	0.531
TICAM2	TLR3	9606.ENSP00000415139	9606.ENSP00000296795	0	0	0	0	0	0.827	0	0.58	0.924
TICAM2	TLR4	9606.ENSP00000415139	9606.ENSP00000363089	0	0	0	0	0.088	0.436	0.9	0.731	0.984
TICAM2	UBC	9606.ENSP00000415139	9606.ENSP00000441543	0	0	0	0	0	0	0.9	0	0.9
TICAM2	TRAF3	9606.ENSP00000415139	9606.ENSP00000454207	0	0	0	0	0	0.187	0.9	0.497	0.955
TICAM2	TRAF6	9606.ENSP00000415139	9606.ENSP00000433623	0	0	0	0	0	0.827	0.9	0.573	0.992
TLR3	TRAF5	9606.ENSP00000296795	9606.ENSP00000261464	0	0	0	0	0	0.079	0	0.436	0.459
TLR3	TLR4	9606.ENSP00000296795	9606.ENSP00000363089	0	0	0	0.592	0.061	0	0	0.912	0.409
TLR3	ZBP1	9606.ENSP00000296795	9606.ENSP00000360215	0	0	0	0	0.064	0	0	0.441	0.454
TLR3	TNFAIP3	9606.ENSP00000296795	9606.ENSP00000481570	0	0	0	0	0.061	0	0	0.444	0.455
TLR3	TMEM173	9606.ENSP00000296795	9606.ENSP00000331288	0	0	0	0	0.059	0	0	0.528	0.536
TLR3	TRIM25	9606.ENSP00000296795	9606.ENSP00000323889	0	0	0	0	0.064	0.051	0	0.527	0.543
TLR3	UBC	9606.ENSP00000296795	9606.ENSP00000441543	0	0	0	0	0	0.084	0.9	0.16	0.916
TLR3	TRAF3	9606.ENSP00000296795	9606.ENSP00000454207	0	0	0	0	0	0.216	0.9	0.689	0.973
TLR3	TRAF6	9606.ENSP00000296795	9606.ENSP00000433623	0	0	0	0	0	0.993	0.9	0.755	0.999
TLR4	TRAF2	9606.ENSP00000363089	9606.ENSP00000247668	0	0	0	0	0	0.079	0	0.424	0.447
TLR4	TRAF5	9606.ENSP00000363089	9606.ENSP00000261464	0	0	0	0	0.061	0.079	0	0.449	0.482
TLR4	TMEM173	9606.ENSP00000363089	9606.ENSP00000331288	0	0	0	0	0.087	0	0	0.44	0.466
TLR4	TNFAIP3	9606.ENSP00000363089	9606.ENSP00000481570	0	0	0	0	0.077	0	0	0.51	0.528
TLR4	UBC	9606.ENSP00000363089	9606.ENSP00000441543	0	0	0	0	0	0.084	0.9	0.164	0.916
TLR4	TRAF3	9606.ENSP00000363089	9606.ENSP00000454207	0	0	0	0	0	0.826	0.9	0.681	0.993
TLR4	TRAF6	9606.ENSP00000363089	9606.ENSP00000433623	0	0	0	0	0.062	0.902	0.9	0.808	0.998
TMEM173	TRIM25	9606.ENSP00000331288	9606.ENSP00000323889	0	0	0	0	0.063	0.064	0	0.399	0.427
TMEM173	ZBP1	9606.ENSP00000331288	9606.ENSP00000360215	0	0	0	0	0.063	0	0	0.476	0.488
TMEM173	TRAF3	9606.ENSP00000331288	9606.ENSP00000454207	0	0	0	0	0	0.313	0	0.475	0.623
TMEM173	UBC	9606.ENSP00000331288	9606.ENSP00000441543	0	0	0	0	0	0	0.9	0.046	0.9
TNFAIP3	TRAF2	9606.ENSP00000481570	9606.ENSP00000247668	0	0	0	0	0.061	0.449	0.9	0.271	0.957
TNFAIP3	TRAF5	9606.ENSP00000481570	9606.ENSP00000261464	0	0	0	0	0.061	0.071	0	0.399	0.429
TNFAIP3	TRAF6	9606.ENSP00000481570	9606.ENSP00000433623	0	0	0	0	0.061	0.472	0.9	0.598	0.977
TNFAIP3	UBC	9606.ENSP00000481570	9606.ENSP00000441543	0	0	0	0	0	0.971	0.9	0.111	0.997
TNFAIP3	TRAF3	9606.ENSP00000481570	9606.ENSP00000454207	0	0	0	0	0.087	0.071	0	0.538	0.574
TRAF2	TRIM25	9606.ENSP00000247668	9606.ENSP00000323889	0	0	0	0	0.064	0	0.9	0.154	0.913
TRAF2	TRAF5	9606.ENSP00000247668	9606.ENSP00000261464	0	0	0	0.84	0.049	0.497	0.9	0.601	0.952
TRAF2	UBC	9606.ENSP00000247668	9606.ENSP00000441543	0	0	0	0	0	0.522	0.9	0.139	0.955
TRAF2	TRAF3	9606.ENSP00000247668	9606.ENSP00000454207	0	0	0	0.843	0.061	0.543	0.9	0.612	0.957
TRAF2	TRAF6	9606.ENSP00000247668	9606.ENSP00000433623	0	0	0	0.735	0	0.815	0.9	0.562	0.983
TRAF3	TRAF5	9606.ENSP00000454207	9606.ENSP00000261464	0	0	0	0.91	0	0.82	0.9	0.752	0.982
TRAF3	TRIM25	9606.ENSP00000454207	9606.ENSP00000323889	0	0	0	0	0.061	0	0.9	0.578	0.956
TRAF3	ZBP1	9606.ENSP00000454207	9606.ENSP00000360215	0	0	0	0	0	0.141	0	0.345	0.413
TRAF3	TRAF6	9606.ENSP00000454207	9606.ENSP00000433623	0	0	0	0.713	0.059	0.26	0.9	0.842	0.942
TRAF3	UBC	9606.ENSP00000454207	9606.ENSP00000441543	0	0	0	0	0	0.262	0.9	0.11	0.928
TRAF5	UBC	9606.ENSP00000261464	9606.ENSP00000441543	0	0	0	0	0	0.522	0	0.118	0.56
TRAF5	TRAF6	9606.ENSP00000261464	9606.ENSP00000433623	0	0	0	0.694	0	0.379	0.9	0.778	0.95
TRAF6	TRIM25	9606.ENSP00000433623	9606.ENSP00000323889	0	0	0	0	0.061	0.122	0.9	0.562	0.959
TRAF6	UBC	9606.ENSP00000433623	9606.ENSP00000441543	0	0	0	0	0	0.591	0.9	0.304	0.969
TRIM25	UBC	9606.ENSP00000323889	9606.ENSP00000441543	0	0	0	0	0	0.866	0.9	0.186	0.988
UBC	ZBP1	9606.ENSP00000441543	9606.ENSP00000360215	0	0	0	0	0.062	0	0.9	0	0.902

## Sheet: function
#node	identifier	x_position	y_position	color	annotation
AZI2	9606.ENSP00000419371	0.542	0.22366	rgb(255,175,101)	5-azacytidine-induced protein 2; Adapter protein which binds TBK1 and IKBKE playing a role in antiviral innate immunity. Activates serine/threonine- protein kinase TBK1 and facilitates its oligomerization. Enhances the phosphorylation of NF-kappa-B p65 subunit RELA by TBK1. Promotes TBK1-induced as well as TNF-alpha or PMA-induced activation of NF-kappa-B. Participates in IFNB promoter activation…
CALCOCO2	9606.ENSP00000398523	0.680462	0.218147	rgb(239,188,117)	Calcium-binding and coiled-coil domain-containing protein 2; Xenophagy-specific receptor required for autophagy- mediated intracellular bacteria degradation. Acts as an effector protein of galectin-sensed membrane damage that restricts the proliferation of infecting pathogens such as Salmonella typhimurium upon entry into the cytosol by targeting LGALS8- associated bacteria for autophagy. Initial…
DDX3X	9606.ENSP00000382840	0.570615	0.882466	rgb(175,239,117)	ATP-dependent RNA helicase DDX3X; Multifunctional ATP-dependent RNA helicase. The ATPase activity can be stimulated by various ribo- and deoxynucleic acids indicative for a relaxed substrate specificity. In vitro can unwind partially double-stranded DNA with a preference for 5'- single-stranded DNA overhangs. Is involved in several steps of gene expression, such as transcription, mRNA maturation,…
DDX41	9606.ENSP00000422753	0.65	0.787366	rgb(132,239,117)	Probable ATP-dependent RNA helicase DDX41; Probable ATP-dependent RNA helicase. Is required during post-transcriptional gene expression. May be involved in pre-mRNA splicing; Belongs to the DEAD box helicase family. DDX41 subfamily
DDX58	9606.ENSP00000369213	0.478308	0.803905	rgb(239,117,117)	Probable ATP-dependent RNA helicase DDX58; Innate immune receptor which acts as a cytoplasmic sensor of viral nucleic acids and plays a major role in sensing viral infection and in the activation of a cascade of antiviral responses including the induction of type I interferons and proinflammatory cytokines. Its ligands include: 5'- triphosphorylated ssRNA and dsRNA and short dsRNA (<1 kb in lengt…
DTX4	9606.ENSP00000227451	0.745077	0.575115	rgb(117,239,173)	E3 ubiquitin-protein ligase DTX4; Regulator of Notch signaling, a signaling pathway involved in cell-cell communications that regulates a broad spectrum of cell-fate determinations (By similarity). Functions as a ubiquitin ligase protein in vivo, mediating 'Lys48'-linked polyubiquitination and promoting degradation of TBK1, targeting to TBK1 requires interaction with NLRP4; Ring finger proteins
EXOC2	9606.ENSP00000230449	0.725692	0.327029	rgb(117,239,216)	Exocyst complex component 2; Component of the exocyst complex involved in the docking of exocytic vesicles with fusion sites on the plasma membrane; Belongs to the SEC5 family
IFI16	9606.ENSP00000357113	0.605692	0.887979	rgb(117,239,130)	Gamma-interferon-inducible protein 16; Binds double-stranded DNA. Binds preferentially to supercoiled DNA and cruciform DNA structures. Seems to be involved in transcriptional regulation. May function as a transcriptional repressor. Could have a role in the regulation of hematopoietic differentiation through activation of unknown target genes. Controls cellular proliferation by modulating the fun…
IFIH1	9606.ENSP00000263642	0.426615	0.825957	rgb(239,203,117)	Interferon-induced helicase C domain-containing protein 1; Innate immune receptor which acts as a cytoplasmic sensor of viral nucleic acids and plays a major role in sensing viral infection and in the activation of a cascade of antiviral responses including the induction of type I interferons and proinflammatory cytokines. Its ligands include mRNA lacking 2'-O- methylation at their 5' cap and lon…
IKBKE	9606.ENSP00000464030	0.467231	0.544793	rgb(239,231,117)	Inhibitor of nuclear factor kappa-B kinase subunit epsilon; Serine/threonine kinase that plays an essential role in regulating inflammatory responses to viral infection, through the activation of the type I IFN, NF-kappa-B and STAT signaling. Also involved in TNFA and inflammatory cytokines, like Interleukin-1, signaling. Following activation of viral RNA sensors, such as RIG- I-like receptors, a…
IKBKG	9606.ENSP00000483825	0.440462	0.42902	rgb(233,239,117)	NF-kappa-B essential modulator; Regulatory subunit of the IKK core complex which phosphorylates inhibitors of NF-kappa-B thus leading to the dissociation of the inhibitor/NF-kappa-B complex and ultimately the degradation of the inhibitor. Its binding to scaffolding polyubiquitin seems to play a role in IKK activation by multiple signaling receptor pathways. However, the specific type of polyubiqu…
IL37	9606.ENSP00000263326	0.437692	0.135452	rgb(117,177,239)	Interleukin-37; Suppressor of innate inflammatory and immune responses involved in curbing excessive inflammation. This function requires SMAD3. Suppresses, or reduces, proinflammatory cytokine production, including IL1A and IL6, as well as CCL12, CSF1, CSF2, CXCL13, IL1B, IL23A and IL1RN, but spares anti-inflammatory cytokines. Inhibits dendritic cell activation; Interleukins
IRF3	9606.ENSP00000471896	0.523538	0.633002	rgb(14,178,0)	Interferon regulatory factor 3; Key transcriptional regulator of type I interferon (IFN)-dependent immune responses which plays a critical role in the innate immune response against DNA and RNA viruses. Regulates the transcription of type I IFN genes (IFN-alpha and IFN-beta) and IFN-stimulated genes (ISG) by binding to an interferon-stimulated response element (ISRE) in their promoters. Acts as a…
IRF7	9606.ENSP00000380697	0.383231	0.610949	rgb(239,131,117)	Interferon regulatory factor 7; Key transcriptional regulator of type I interferon (IFN)-dependent immune responses and plays a critical role in the innate immune response against DNA and RNA viruses. Regulates the transcription of type I IFN genes (IFN-alpha and IFN-beta) and IFN-stimulated genes (ISG) by binding to an interferon-stimulated response element (ISRE) in their promoters. Can efficie…
LY96	9606.ENSP00000284818	0.343538	0.322894	rgb(117,234,239)	Lymphocyte antigen 96; Binds bacterial lipopolysaccharide (LPS). Cooperates with TLR4 in the innate immune response to bacterial lipopolysaccharide (LPS), and with TLR2 in the response to cell wall components from Gram- positive and Gram-negative bacteria. Enhances TLR4-dependent activation of NF-kappa-B. Cells expressing both LY96 and TLR4, but not TLR4 alone, respond to LPS
MAVS	9606.ENSP00000401980	0.519846	0.734992	rgb(178,171,0)	Mitochondrial antiviral-signaling protein; Required for innate immune defense against viruses. Acts downstream of DDX58/RIG-I and IFIH1/MDA5, which detect intracellular dsRNA produced during viral replication, to coordinate pathways leading to the activation of NF-kappa-B, IRF3 and IRF7, and to the subsequent induction of antiviral cytokines such as IFN-beta and RANTES (CCL5). Peroxisomal and mit…
NLRC3	9606.ENSP00000352039	0.737692	0.707427	rgb(117,239,230)	NLR family CARD domain-containing protein 3; Negative regulator of the innate immune response. Attenuates signaling pathways activated by Toll-like receptors (TLRs) and the DNA sensor STING/TMEM173 in response to pathogen-associated molecular patterns, such as intracellular poly(dA:dT), but not poly(I:C), or in response to DNA virus infection, including that of Herpes simplex virus 1 (HSV1) (By s…
NLRP4	9606.ENSP00000301295	0.722	0.482772	rgb(218,239,117)	NACHT, LRR and PYD domains-containing protein 4; May be involved in inflammation and recognition of cytosolic pathogen-associated molecular patterns (PAMPs) not intercepted by membrane-bound receptors. Acts as a negative regulator of the type I interferon signaling pathway by serving as an adapter to promote DTX4-mediated ubiquitination of activated TBK1, and its subsequent degradation. Suppresse…
OPTN	9606.ENSP00000368022	0.565077	0.118913	rgb(101,199,255)	Optineurin; Plays an important role in the maintenance of the Golgi complex, in membrane trafficking, in exocytosis, through its interaction with myosin VI and Rab8. Links myosin VI to the Golgi complex and plays an important role in Golgi ribbon formation. Plays a role in the activation of innate immune response during viral infection. Mechanistically, recruits TBK1 at the Golgi apparatus, promo…
PTPN11	9606.ENSP00000340944	0.419231	0.285681	rgb(117,219,239)	Tyrosine-protein phosphatase non-receptor type 11; Acts downstream of various receptor and cytoplasmic protein tyrosine kinases to participate in the signal transduction from the cell surface to the nucleus. Positively regulates MAPK signal transduction pathway. Dephosphorylates GAB1, ARHGAP35 and EGFR. Dephosphorylates ROCK2 at 'Tyr-722' resulting in stimulatation of its RhoA binding activity. D…
RELA	9606.ENSP00000384273	0.560462	0.565467	rgb(117,205,239)	Transcription factor p65; NF-kappa-B is a pleiotropic transcription factor present in almost all cell types and is the endpoint of a series of signal transduction events that are initiated by a vast array of stimuli related to many biological processes such as inflammation, immunity, differentiation, cell growth, tumorigenesis and apoptosis. NF-kappa-B is a homo- or heterodimeric complex formed b…
RNF135	9606.ENSP00000328340	0.318615	0.701914	rgb(117,239,187)	E3 ubiquitin-protein ligase RNF135; Acts as an E2-dependent E3 ubiquitin-protein ligase, involved in innate immune defense against viruses. Ubiquitinates DDX58 and is required for full activation of the DDX58 signaling resulting in interferon beta production; Ring finger proteins
SIKE1	9606.ENSP00000358541	0.327846	0.801149	rgb(239,217,117)	Suppressor of IKBKE 1; Physiological suppressor of IKK-epsilon and TBK1 that plays an inhibitory role in virus- and TLR3-triggered IRF3. Inhibits TLR3-mediated activation of interferon-stimulated response elements (ISRE) and the IFN-beta promoter. May act by disrupting the interactions of IKBKE or TBK1 with TICAM1/TRIF, IRF3 and DDX58/RIG-I. Does not inhibit NF-kappa-B activation pathways; Belong…
SQSTM1	9606.ENSP00000374455	0.586308	0.265008	rgb(118,239,117)	Sequestosome-1; Autophagy receptor that interacts directly with both the cargo to become degraded and an autophagy modifier of the MAP1 LC3 family. Along with WDFY3, involved in the formation and autophagic degradation of cytoplasmic ubiquitin-containing inclusions (p62 bodies, ALIS/aggresome-like induced structures). Along with SQSTM1, required to recruit ubiquitinated proteins to PML bodies in …
STAT6	9606.ENSP00000300134	0.758923	0.441424	rgb(204,239,117)	Signal transducer and activator of transcription 6; Carries out a dual function: signal transduction and activation of transcription. Involved in IL4/interleukin-4- and IL3/interleukin-3-mediated signaling; SH2 domain containing
TANK	9606.ENSP00000376505	0.362	0.493798	rgb(101,255,163)	TRAF family member-associated NF-kappa-B activator; Adapter protein involved in I-kappa-B-kinase (IKK) regulation which constitutively binds TBK1 and IKBKE playing a role in antiviral innate immunity. Acts as a regulator of TRAF function by maintaining them in a latent state. Blocks TRAF2 binding to LMP1 and inhibits LMP1-mediated NF-kappa-B activation. Negatively regulates NF-kappaB signaling an…
TAX1BP1	9606.ENSP00000379612	0.591846	0.346325	rgb(161,239,117)	Tax1-binding protein 1; Inhibits TNF-induced apoptosis by mediating the TNFAIP3 anti-apoptotic activity. Degraded by caspase-3-like family proteins upon TNF-induced apoptosis. May also play a role in the pro-inflammatory cytokine IL-1 signaling cascade
TBK1	9606.ENSP00000329967	0.572462	0.481394	rgb(255,0,0)	Serine/threonine-protein kinase TBK1; Serine/threonine kinase that plays an essential role in regulating inflammatory responses to foreign agents. Following activation of toll-like receptors by viral or bacterial components, associates with TRAF3 and TANK and phosphorylates interferon regulatory factors (IRFs) IRF3 and IRF7 as well as DDX3X. This activity allows subsequent homodimerization and nu…
TICAM1	9606.ENSP00000248244	0.295538	0.455207	rgb(150,101,255)	TIR domain-containing adapter molecule 1; Involved in innate immunity against invading pathogens. Adapter used by TLR3 and TLR4 (through TICAM2) to mediate NF- kappa-B and interferon-regulatory factor (IRF) activation, and to induce apoptosis. Ligand binding to these receptors results in TRIF recruitment through its TIR domain. Distinct protein- interaction motifs allow recruitment of the effecto…
TICAM2	9606.ENSP00000415139	0.307538	0.372511	rgb(117,239,159)	TIR domain-containing adapter molecule 2; Functions as sorting adapter in LPS-TLR4 signaling to regulate the MYD88-independent pathway during the innate immune response to LPS. Physically bridges TLR4 and TICAM1 and functionally transmits LPS-TRL4 signal to TICAM1; signaling is proposed to occur in early endosomes after endocytosis of TLR4. May also be involved in IL1-triggered NF-kappa-B activat…
TLR3	9606.ENSP00000296795	0.371231	0.723966	rgb(0,28,178)	Toll-like receptor 3; Key component of innate and adaptive immunity. TLRs (Toll-like receptors) control host immune response against pathogens through recognition of molecular patterns specific to microorganisms. TLR3 is a nucleotide-sensing TLR which is activated by double-stranded RNA, a sign of viral infection. Acts via the adapter TRIF/TICAM1, leading to NF-kappa-B activation, IRF3 nuclear tr…
TLR4	9606.ENSP00000363089	0.494923	0.351838	rgb(239,160,117)	Toll-like receptor 4; Cooperates with LY96 and CD14 to mediate the innate immune response to bacterial lipopolysaccharide (LPS). Acts via MYD88, TIRAP and TRAF6, leading to NF-kappa-B activation, cytokine secretion and the inflammatory response. Also involved in LPS-independent inflammatory responses triggered by free fatty acids, such as palmitate, and Ni(2+). Responses triggered by Ni(2+) requi…
TMEM173	9606.ENSP00000331288	0.656462	0.66608	rgb(239,145,117)	Stimulator of interferon genes protein; Facilitator of innate immune signaling that acts as a sensor of cytosolic DNA from bacteria and viruses and promotes the production of type I interferon (IFN-alpha and IFN-beta). Innate immune response is triggered in response to non-CpG double- stranded DNA from viruses and bacteria delivered to the cytoplasm. Acts by recognizing and binding cyclic di-GMP …
TNFAIP3	9606.ENSP00000481570	0.381385	0.296708	rgb(117,239,144)	Tumor necrosis factor alpha-induced protein 3; Ubiquitin-editing enzyme that contains both ubiquitin ligase and deubiquitinase activities. Involved in immune and inflammatory responses signaled by cytokines, such as TNF-alpha and IL-1 beta, or pathogens via Toll-like receptors (TLRs) through terminating NF-kappa-B activity. Essential component of a ubiquitin-editing protein complex, comprising al…
TRAF2	9606.ENSP00000247668	0.434	0.608193	rgb(239,174,117)	TNF receptor-associated factor 2; Regulates activation of NF-kappa-B and JNK and plays a central role in the regulation of cell survival and apoptosis. Required for normal antibody isotype switching from IgM to IgG. Has E3 ubiquitin-protein ligase activity and promotes 'Lys-63'- linked ubiquitination of target proteins, such as BIRC3, RIPK1 and TICAM1. Is an essential constituent of several E3 ub…
TRAF3	9606.ENSP00000454207	0.328769	0.536524	rgb(187,255,101)	TNF receptor-associated factor 3; Regulates pathways leading to the activation of NF- kappa-B and MAP kinases, and plays a central role in the regulation of B-cell survival. Part of signaling pathways leading to the production of cytokines and interferon. Required for normal antibody isotype switching from IgM to IgG. Plays a role T-cell dependent immune responses. Plays a role in the regulation …
TRAF5	9606.ENSP00000261464	0.234615	0.582006	rgb(117,191,239)	TNF receptor-associated factor 5; Adapter protein and signal transducer that links members of the tumor necrosis factor receptor family to different signaling pathways by association with the receptor cytoplasmic domain and kinases. Mediates activation of NF-kappa-B and probably JNK. Seems to be involved in apoptosis. Plays a role in mediating activation of NF-kappa-B by EIF2AK2/PKR; Ring finger …
TRAF6	9606.ENSP00000433623	0.404462	0.488285	rgb(0,178,157)	TNF receptor-associated factor 6; E3 ubiquitin ligase that, together with UBE2N and UBE2V1, mediates the synthesis of 'Lys-63'-linked-polyubiquitin chains conjugated to proteins, such as IKBKG, IRAK1, AKT1 and AKT2. Also mediates ubiquitination of free/unanchored polyubiquitin chain that leads to MAP3K7 activation. Leads to the activation of NF-kappa-B and JUN. May be essential for the formation …
TRIM25	9606.ENSP00000323889	0.41	0.747397	rgb(190,239,117)	E3 ubiquitin/ISG15 ligase TRIM25; Functions as a ubiquitin E3 ligase and as an ISG15 E3 ligase. Involved in innate immune defense against viruses by mediating ubiquitination of DDX58. Mediates 'Lys-63'-linked polyubiquitination of the DDX58 N-terminal CARD-like region which is crucial for triggering the cytosolic signal transduction that leads to the production of interferons in response to viral…
UBC	9606.ENSP00000441543	0.518	0.462098	rgb(117,239,202)	Polyubiquitin-C; Ubiquitin: Exists either covalently attached to another protein, or free (unanchored). When covalently bound, it is conjugated to target proteins via an isopeptide bond either as a monomer (monoubiquitin), a polymer linked via different Lys residues of the ubiquitin (polyubiquitin chains) or a linear polymer linked via the initiator Met of the ubiquitin (linear polyubiquitin chai…
ZBP1	9606.ENSP00000360215	0.626923	0.616462	rgb(147,239,117)	Z-DNA-binding protein 1; Participates in the detection by the host's innate immune system of DNA from viral, bacterial or even host origin. Plays a role in host defense against tumors and pathogens. Acts as a cytoplasmic DNA sensor which, when activated, induces the recruitment of TBK1 and IRF3 to its C-terminal region and activates the downstream interferon regulatory factor (IRF) and NF-kappa B…
